# Supplementary material for: Rate control deficits during pinch grip and ankle dorsiflexion in early-stage Parkinson’s disease
Source: PLoS One. 2023 Mar 3;18(3):e0282203. doi: 10.1371/journal.pone.0282203 (PMC9983837; doi:10.1371/journal.pone.0282203)
Supplement: S1 Data — (XLSX) [file pone.0282203.s001.xlsx]

## Sheet: HAND_FOOT_Long_04272022_final
Group	ID	Task	Age	Sex	Normalized Force Amplitude	SD of Normalized Force Amplitude	Constant Error	Absolute Error	Normalized Rate of Force Increase	Normalized Rate of Force Decrease	Trial Duration	Kinesia ONE – Tested Side - Finger Taps Speed	Kinesia ONE – Tested Side - Finger Taps Amplitude	Kinesia ONE – Tested Side - Finger Taps Rhythm	Kinesia ONE – Tested Side - Hand Movement Speed	Kinesia ONE – Tested Side - Hand Movement Amplitude	Kinesia ONE – Tested Side - Hand Movement Rhythm	Kinesia ONE – Tested Side - Rapid Alternating Movement Speed	Kinesia ONE – Tested Side - Rapid Alternating Movement Amplitude	Kinesia ONE – Tested Side - Rapid Alternating Movement Rhythm	Kinesia ONE – Tested Side - Toe Taps	Kinesia ONE – Tested Side - Leg Lifts
CON	CON01	HAND	65	M	15.0482	0.473117	0.0216951	0.143644	27.2256	-47.5661	2.239
CON	CON02	HAND	64	F	14.6206	0.400634	-0.22765	0.274985	25.8003	-47.9931	2.25368
CON	CON03	HAND	75	F	16.4627	0.873852	0.497302	0.529197	41.4625	-74.6888	2.31211
CON	CON04	HAND	70	F	14.2306	0.419612	-0.330848	0.3797	30.8861	-77.7858	2.0355
CON	CON05	HAND	58	M	15.133	0.803761	0.123723	0.382522	61.6226	-74.3804	2.2655
CON	CON06	HAND	76	F	14.4385	0.826169	-0.291985	0.356597	36.4528	-40.2858	2.1555
CON	CON07	HAND	68	F	14.6995	0.793847	-0.198332	0.34356	35.4091	-76.7176	2.00973
CON	CON08	HAND	73	F	14.5894	0.859833	-0.168345	0.232869	35.1994	-63.7226	2.41444
CON	CON09	HAND	62	F	16.3452	0.510527	0.457378	0.466111	34.1331	-49.8178	2.229
CON	CON10	HAND	66	F	14.5363	0.434631	-0.231873	0.2854	28.4087	-50.4842	2.215
CON	CON11	HAND	56	F	12.9014	0.444094	-0.755488	1.03589	46.0458	-57.0722	2.096
CON	CON12	HAND	55	M	14.4809	0.699053	-0.425659	0.472526	46.7459	-59.2321	2.181
CON	CON13	HAND	54	F	14.4422	0.430492	-0.223104	0.280567	28.725	-70.512	2.0785
CON	CON14	HAND	77	F	12.7164	0.556993	-0.433885	0.549828	25.4852	-60.2954	2.013
CON	CON15	HAND	59	M	15.5355	0.765373	0.305239	0.346096	37.8872	-51.9222	2.238
CON	CON16	HAND	70	F	15.5159	0.745168	0.170261	0.241978	41.762	-66.9897	2.092
CON	CON17	HAND	66	M	14.412	0.918383	-0.28224	0.359722	38.2441	-43.54	2.383
CON	CON18	HAND	60	F	14.7291	0.517393	-0.111089	0.199539	37.7959	-49.7357	2.183
CON	CON19	HAND	50	M	14.6654	0.395924	-0.247632	0.497705	22.7029	-38.9252	2.3145
CON	CON20	HAND	68	M	18.5179	0.579652	3.30686	3.30686	65.7089	-52.1595	2.333
CON	CON21	HAND	53	F	14.5497	1.14974	-0.234177	0.514608	57.0966	-51.3963	2.32359
PD	PD01	HAND	69	M	13.8623	0.567286	-0.534705	0.657741	23.0097	-43.0906	2.329	1	3	1	1	2	1	1	2	2	2	1
PD	PD02	HAND	62	M	14.9288	0.869934	-0.0583932	0.253455	47.7962	-46.7006	2.33	3.2	3.9	1.4	2.5	1.3	1.9	3.1	1.6	1.7	1.4	1.2
PD	PD03	HAND	69	F	14.7703	1.10529	-0.0872982	0.292792	39.1039	-44.5313	2.331	2.4	2.2	2.2	2.7	1.2	0.5	2.1	1	0.9	2.4	1
PD	PD04	HAND	71	M	14.2221	1.47064	-0.381183	0.387663	62.5159	-46.8502	2.284	1.1	2.2	0.7	1.4	1.6	0.9	1.7	0.8	0.3	2.3	1.3
PD	PD05	HAND	80	M	14.4789	1.4639	-0.239705	0.360992	57.1905	-53.2813	2.2445	1.9	2.2	1	1.7	1.7	1	2	1.1	0.2	1.2	0.9
PD	PD06	HAND	70	F	15.0174	0.625407	0.00486043	0.372241	48.9606	-62.8459	1.926	1.5	2.3	0.5	1.6	0.8	0.5	1.5	0.7	0.1	2.6	1.7
PD	PD07	HAND	54	F	15.0676	0.248004	0.0310866	0.212985	18.2343	-18.0427	2.651	2.4	2.4	0.5	2.2	1.4	0.1	3.5	3.2	1.5	1.3	1.9
PD	PD08	HAND	69	M	14.3963	0.52307	-0.670052	0.701654	28.1886	-34.6069	2.5405	0.8	1	0.5	1.1	0.9	0.6	1.4	0.9	0	1.2	1
PD	PD09	HAND	59	M	15.3007	0.497085	0.180426	0.282007	41.8295	-58.2353	2.1435	0.5	2	1.6	0.6	1.1	0.4	1.3	0.5	0.6	2.1	0.6
PD	PD10	HAND	82	F	15.0365	0.342307	0.0211516	0.179313	23.5829	-40.9058	2.3775	1.1	1.8	0.5	1.7	1.4	0.2	1.5	0.5	0.6	1.9	1.7
PD	PD11	HAND	66	M	14.9899	1.37111	-0.0043306	0.779043	44.3751	-47.0106	2.316	0.9	2.9	0.7	1.7	2.6	1.2	1.5	1.8	0.3	2.5	1.3
PD	PD12	HAND	76	M	15.0891	0.511359	0.0400905	0.728316	35.4989	-59.8472	1.238	1.4	3	0.2	1.6	2.9	0.6	1.1	2.2	0	2	0.9
PD	PD13	HAND	82	F	14.8128	0.672189	-0.0636623	0.157331	47.7552	-44.2163	2.315	3.2	3.9	0.8	2.5	3	0.4	1.9	2.1	1.1	2.7	1.7
PD	PD14	HAND	69	F	14.8455	0.501267	-0.0463618	0.230821	22.7771	-25.8646	2.34811	3.4	4	1.6	2.1	2.9	4	2	3.5	4	3.6	2.7
PD	PD15	HAND	58	F	13.2503	0.77822	-0.384937	0.390216	27.4054	-32.7007	2.2515	1.2	1.8	2	1.7	1.9	0.5	1.9	0.9	0.6	1.8	1.1
PD	PD16	HAND	70	M	14.4522	0.490777	-0.367047	0.4117	38.9192	-38.874	2.2795	0.8	1.2	0.7	1	0.7	0.3	1.7	0.8	0.1	1.7	1.1
PD	PD17	HAND	65	M	12.5938	1.71552	-1.15498	1.20505	30.4329	-61.4633	2.1715	0.5	1.4	0.5	1.4	2.4	0.3	1	0.7	0	1.8	0.7
PD	PD18	HAND	60	M	14.2855	0.452089	-0.342983	0.383914	23.8809	-28.0126	2.383	1.9	1	0.9	0.6	2	2	1.7	1	1	1	1
PD	PD19	HAND	49	F	15.0847	0.637683	0.038103	0.198825	46.5943	-41.9396	2.2925	1.1	2	0.8	1.1	0.5	0.2	1.7	1.5	0.5	1.7	1
PD	PD20	HAND	66	F	13.9733	0.516839	-0.492816	0.57974	18.2605	-35.7073	2.364	1.6	2.6	1.1	1.7	2.1	0.6	1.8	1.8	0.6	2.7	1.8
CON	CON01	FOOT	65	M	12.5748	2.4371	-1.5036	1.94022	94.0689	-64.3935	1.74909
CON	CON02	FOOT	64	F	12.6069	1.71879	-1.0769	1.0769	116.911	-83.3978	1.902
CON	CON03	FOOT	75	F	14.2766	1.41463	-0.564225	0.749836	83.007	-70.9936	2.031
CON	CON04	FOOT	70	F	14.5302	1.17735	-0.140927	0.462817	50.8122	-67.9124	2.178
CON	CON05	FOOT	58	M	15.0279	0.933454	0.0487761	0.759879	87.4216	-70.9555	2.1395
CON	CON06	FOOT	76	F	12.0612	2.88272	-1.4988	1.50081	46.4962	-41.0554	2.2155
CON	CON07	FOOT	68	F	12.5979	1.29008	-0.360311	0.393182	41.4199	-55.387	2.234
CON	CON08	FOOT	73	F	11.0581	2.58164	-1.97093	1.97093	17.162	-32.7397	2.26
CON	CON09	FOOT	62	F	13.7109	1.64183	-0.438306	0.591734	47.7499	-57.7888	2.32167
CON	CON10	FOOT	66	F	13.9604	0.663793	-0.322264	0.326246	41.0217	-51.6576	2.227
CON	CON11	FOOT	56	F	17.1429	0.728298	0.857163	0.902698	60.0603	-60.11	2.222
CON	CON12	FOOT	55	M	14.9225	0.802685	-0.055822	0.537375	35.3468	-72.4358	2.0795
CON	CON13	FOOT	54	F	12.8909	2.184	-0.717092	1.13171	89.2195	-70.804	1.68053
CON	CON14	FOOT	77	F	14.1571	0.713528	-0.531036	0.642478	28.3274	-48.0971	1.86769
CON	CON15	FOOT	59	M	14.1144	1.84999	-0.823647	0.856465	75.7401	-64.8988	1.964
CON	CON16	FOOT	70	F	12.9602	2.24351	-1.01992	1.13207	118.103	-98.6619	1.5325
CON	CON17	FOOT	66	M	14.2468	0.551039	-1.04694	1.1683	30.0637	-46.7144	2.2235
CON	CON18	FOOT	60	F	13.9887	1.59296	-0.546109	0.569663	57.7691	-66.054	2.2385
CON	CON19	FOOT	50	M	14.369	0.551659	-0.801314	0.808759	30.6382	-52.0196	2.1325
CON	CON20	FOOT	68	M	16.5245	0.576861	2.34766	2.35638	62.2552	-68.6058	2.1815
CON	CON21	FOOT	53	F	14.2262	1.74221	-0.804757	1.97956	66.0333	-58.1015	2.27371
PD	PD01	FOOT	69	M	12.6619	1.09902	-1.51979	1.52408	24.1373	-48.3286	2.116	1	3	1	1	2	1	1	2	2	2	1
PD	PD02	FOOT	62	M	13.7235	1.0391	-2.18275	2.25992	27.1421	-31.2024	2.48632	3.2	3.9	1.4	2.5	1.3	1.9	3.1	1.6	1.7	1.4	1.2
PD	PD03	FOOT	69	F	12.6113	1.44309	-0.358299	0.390337	43.7238	-50.9545	2.306	2.4	2.2	2.2	2.7	1.2	0.5	2.1	1	0.9	2.4	1
PD	PD04	FOOT	71	M	14.338	1.1472	-0.132407	0.298339	51.3054	-66.2249	2.232	1.1	2.2	0.7	1.4	1.6	0.9	1.7	0.8	0.3	2.3	1.3
PD	PD05	FOOT	80	M	15.4332	1.13876	0.0649735	0.352493	44.5445	-56.4885	2.14526	1.9	2.2	1	1.7	1.7	1	2	1.1	0.2	1.2	0.9
PD	PD06	FOOT	70	F	9.57647	1.0981	-0.81353	0.868942	37.5634	-28.8419	1.84103	1.5	2.3	0.5	1.6	0.8	0.5	1.5	0.7	0.1	2.6	1.7
PD	PD07	FOOT	54	F	12.3945	1.24276	-1.48511	1.48724	38.1744	-36.077	2.062	2.4	2.4	0.5	2.2	1.4	0.1	3.5	3.2	1.5	1.3	1.9
PD	PD08	FOOT	69	M	13.0184	1.26166	-1.34748	1.35635	25.0472	-37.3662	2.40474	0.8	1	0.5	1.1	0.9	0.6	1.4	0.9	0	1.2	1
PD	PD09	FOOT	59	M	13.9681	2.10474	-1.13512	1.22612	32.691	-43.2066	2.28889	0.5	2	1.6	0.6	1.1	0.4	1.3	0.5	0.6	2.1	0.6
PD	PD10	FOOT	82	F	13.9787	0.989114	-0.337042	0.349823	31.7546	-56.2588	2.201	1.1	1.8	0.5	1.7	1.4	0.2	1.5	0.5	0.6	1.9	1.7
PD	PD11	FOOT	66	M	12.3561	1.13621	-1.90362	2.16326	40.3578	-36.2957	1.94103	0.9	2.9	0.7	1.7	2.6	1.2	1.5	1.8	0.3	2.5	1.3
PD	PD12	FOOT	76	M	16.1686	1.10981	0.479142	0.900777	38.3682	-50.1881	1.36056	1.4	3	0.2	1.6	2.9	0.6	1.1	2.2	0	2	0.9
PD	PD13	FOOT	82	F	16.1972	2.59807	0.251404	0.969623	137.532	-99.8314	1.95437	3.2	3.9	0.8	2.5	3	0.4	1.9	2.1	1.1	2.7	1.7
PD	PD14	FOOT	69	F	10.4402	1.66741	-1.27676	1.27676	55.2575	-41.9768	2.017	3.4	4	1.6	2.1	2.9	4	2	3.5	4	3.6	2.7
PD	PD15	FOOT	58	F	8.54478	2.23806	-0.774627	0.7793	85.3284	-63.6328	1.34667	1.2	1.8	2	1.7	1.9	0.5	1.9	0.9	0.6	1.8	1.1
PD	PD16	FOOT	70	M	14.0783	1.25029	-0.211998	0.750597	36.7365	-40.164	2.19097	0.8	1.2	0.7	1	0.7	0.3	1.7	0.8	0.1	1.7	1.1
PD	PD17	FOOT	65	M	14.7881	0.467237	-0.167424	0.749959	22.3761	-62.3339	1.808	0.5	1.4	0.5	1.4	2.4	0.3	1	0.7	0	1.8	0.7
PD	PD18	FOOT	60	M	13.7131	0.781213	-1.18393	1.25798	37.5077	-40.5597	2.2385	1.9	1	0.9	0.6	2	2	1.7	1	1	1	1
PD	PD19	FOOT	49	F	13.2121	1.603	-0.983358	0.983358	50.5798	-54.2167	2.174	1.1	2	0.8	1.1	0.5	0.2	1.7	1.5	0.5	1.7	1
PD	PD20	FOOT	66	F	13.1264	1.06214	-1.705	1.705	37.2503	-43.8907	2.18923	1.6	2.6	1.1	1.7	2.1	0.6	1.8	1.8	0.6	2.7	1.8
